# Supplementary material for: Knockdown of MLO genes reduces susceptibility to powdery mildew in grapevine
Source: Hortic Res. 2016 Apr 20;3:16016–. doi: 10.1038/hortres.2016.16 (PMC4935963; doi:10.1038/hortres.2016.16)
Supplement: Supplementary Information [file hortres201616-s6.xls]

## Sheet: Table S1
	Table S1. Primers used to amplify MLO genes fragments for the RNAi constructs.
	Gene#	Alternative	Genoscope ID*	Primer Forward	Primer Reverse	Amplicon Lenght
		name°
	VvMLO6	VvMLO13	GSVIVT01025160001	CACCTGCTTACAGTATTACAAACTCCC	TTTCCCTTGCATACCTAAAC	327 bp
	VvMLO7	VvMLO17	GSVIVT01016304001	CACCGACAATTTTTAACGAGAGAGT	ATCTCATGTTGGGTTCGGATT	369 bp
	VvMLO11	VvMLO3	GSVIVT01025653001	CACCTCACTTATGCTACTGGGGTT	ATCAACTTTGGGAACTGATCTGAC	504 bp
	VvMLO13	VvMLO4	GSVIVT01025162001	CACCGAGCTAATGTTGCTAGGGTT	AAATTTTGCATGGCTTTGAG	627 bp
	# MLO genes nomenclature proposed by Winterhagen et al. (2008).
	° MLO genes nomenclature proposed by Feechan et al. (2008).
	* Sequences available at http://www.genoscope.cns.fr/externe/GenomeBrowser/Vitis/

## Sheet: Table S2
	Table S2. Primers used to amplify MLO genes fragments for the qPCR analysis.
	Name	Genoscope ID*	Forward (‘5 – ‘3)	Reverse (‘5 – ‘3)	Class	Reference
	EF1α	GSVIVT01025147001	GAACTGGGTGCTTGATAGGC	AACCAAAATATCCGGAGTAAAAGA		54
	GAPDH	GSVIVT01007521001	TTCTCGTTGAGGGCTATTCCA	CCACAGACTTCATCGGTGACA		54
	Actin	GSVIVT01026580001	TCCTTGCCTTGCGTCATCTAT	CACCAATCACTCTCCTGCTACAA		54
	VvMLO6	GSVIVT01025160001	GTGCAGTTATGTGACACTCCC	ACACACCATCCGAGTGC	MLO gene	30
	VvMLO7	GSVIVT01016304001	CTTTCTTCGCATGGAGCACG	GAGCCCATCTGTGTCACCAA	MLO gene	/
	VvMLO11	GSVIVT01025653001	GCACCCCCTTACATGGC	TCTGGACCAGGATTTCTATGATG	MLO gene	30
	VvMLO13	GSVIVT01025162001	CTGGTGACACAGATGGGTTC	CTACTTGACATGGGTGTGGC	MLO gene	30
	VvWRKY19	GSVIVT01000752001	GGGGAGGCTGTGGTTAGGTT	GTTTGGCATTTGGCTTGTCT	Transcription factor	51
	VvWRKY27	GSVIVT01030174001	CTTGGATCAGAATCACCCCTAA	GCCGTGGTATGTGGTTTTGTA	Transcription factor	51
	VvWRKY48	GSVIVT01027069001	CAAGATTTCAAGGACCAAGCAG	AGTATGCCTTCCTCGGTATGT	Transcription factor	51
	VvWRKY52	GSVIVT01028718001	CCTCTTGATGATGGGTTTAGTT	GTCTTCCACGGTAGGTGATTT	Transcription factor	51
	VvALS1	GSVIVT01033088001	CCGTGCATACCGAGCATTTG	AGGCCGGTTCTGTATGTTGG	Acetolactate synthase	/
	VvEDS1	GSVIVT01007836001	AGGGTTTTATATTGTTATCTCAAGGC	GGAAGAAAATATCTTATTACTACATAATGTTTC	Lipase-like protein	52
	VvLOX9	GSVIVT01000084001	GACAAGAAGGACGAGCCTTG	CATAAGGGTACTGCCCGAAA	lipoxygenase	53
	VvLOX1	GSVIVT01032029001	ATCAATGCTCTTGCTCGGGA	CCAGAGCTGGTCATAGGCAG	lipoxygenase	/
	VvPAD4	GSVIVT01007860001	ACGATTGCACTGGTAAGCCA	CGACTCCGTCATCGCCTAAA	Lipase-like protein	/
	VvPEN1	GSVIVT01022593001	CTTCGCAAGAAGCTCAGGGA	TGCTCTTGGATCGCCTTCTG	syntaxin	/
	VvPR1	GSVIVT01037005001	CCCAGAACTCTCCACAGGAC	GCAGCTACAGTGTCGTTCCA	Pathogenesis related protein	53
	VvPR6	GSVIVT01018137001	ACGAAAACGGCATCGTAATC	TCTTACTGGGGCACCATTTC	Pathogenesis related protein	53
	VvNPF3.2	GSVIVT01025795001	TCGTCACATCAGCACAGCTT	ATCTGCGAGCCAATGGAACA	NO2-/ NO3- transporter	/
	* Sequences available at http://www.genoscope.cns.fr/externe/GenomeBrowser/Vitis/
